# Supplementary material for: Bridging Gaps in HDR Improvement: The Role of MAD2L2, SCAI, and SCR7
Source: Int J Mol Sci. 2023 Apr 4;24(7):6704. doi: 10.3390/ijms24076704 (PMC10095018; doi:10.3390/ijms24076704)
Supplement: Supplementary file 1 [file ijms-24-06704-s001.zip]

Archive with 1 entries (1 files):
- ijms-2333772-supplementary.pdf
